# Supplementary material for: The ClpX protease is essential for inactivating the CI master repressor and completing prophage induction in Staphylococcus aureus
Source: Nat Commun. 2023 Oct 18;14:6599. doi: 10.1038/s41467-023-42413-0 (PMC10584840; doi:10.1038/s41467-023-42413-0)
Supplement: Supplementary file 4 — Supplementary Software [file 41467_2023_42413_MOESM4_ESM.zip]

Archive with 8 entries (8 files):
- 80a_attB.txt
- 80a_attL.txt
- 80a_attP.txt
- 80a_attR.txt
- Phi11_attB.txt
- Phi11_attL.txt
- Phi11_attP.txt
- Phi11_attR.txt
