# Supplementary material for: The ClpX protease is essential for inactivating the CI master repressor and completing prophage induction in Staphylococcus aureus
Source: Nat Commun. 2023 Oct 18;14:6599. doi: 10.1038/s41467-023-42413-0 (PMC10584840; doi:10.1038/s41467-023-42413-0)
Supplement: Supplementary file 4 — Supplementary Software [file 41467_2023_42413_MOESM4_ESM.zip › 80a_attR.txt]

# load the library
library(Rsamtools)
library(dplyr)
library(tidyverse)
library(stringr)
library(GenomicAlignments)
library(rprojroot)

#prepare environment

# Get the path of the current R script
script_path <- normalizePath(dirname(rstudioapi::getSourceEditorContext()$path), winslash = "/")

# Set the working directory to the directory of the script
setwd(script_path)

#Get list of Bam files in the working directory and convert this to a data frame
filelist <- list.files(path = getwd(), pattern = "*.bam")
idlist <- as.data.frame(filelist)

#define the output directory
directory <- "filtered_reads\\"
directory <- gsub("\\s+$", "", directory)

#create the directory to store your analysis
dir.create(file.path(getwd(), directory), showWarnings = FALSE)

# Path to the samtools executable
samtools_path <- "C:/Samtools/bin/samtools"

#loop for performing all operations
for (i in 1:nrow(idlist)) {
  # specify the bam file you want to import
  filename = idlist[i,]
  #filename = idlist[1,]
  # Specify the output BAM file name
  output_table <- trimws(paste0(directory, filename, "_fr.txt"))
  output_filename <- trimws(paste0(directory, filename,"_fr.bam"))
  output_filename <- gsub("\\\\", "/", output_filename)  # Replace backslashes with forward slashes
  # A function to read bam file
  
  readBAM <- function(filename){
    bam <- scanBam(filename)
    
    # A function for collapsing the list of lists into a single list
    # as per the Rsamtools vignette
    .unlist <- function (x){
      x1 <- x[[1L]]
      if (is.factor(x1)){
        structure(unlist(x), class = "factor", levels = levels(x1))
      } else {
        do.call(c, x)
      }
    }
    
    bam_field <- names(bam[[1]])
    
    list <- lapply(bam_field, function(y) .unlist(lapply(bam, "[[", y)))
    
    bam_df <- do.call("DataFrame", list)
    names(bam_df) <- bam_field
    
    #return a list that can be called as a data frame
    return(bam_df)
  }
  
  #Define attachment site potion
  attCL <- 1085457
  attCL_10 <- attCL-10
  
  # Load the bam file
  bam1 <- readBAM(filename)
  
  #Filtering columns
  bam1$left_read_R1 = ifelse(bam1$pos<bam1$mpos, bam1$pos, bam1$mpos)
  bam1$right_read_R2 = ifelse(bam1$pos>bam1$mpos, bam1$pos, bam1$mpos)
  bam1$possible_R1 = ifelse(bam1$left_read_R1<=attCL_10,1,0)
  bam1$possible_R2 = ifelse(bam1$right_read_R2>=attCL_10,1,0)
  bam1$possible_pairs = ifelse(bam1$possible_R1+bam1$possible_R2==2,1,0)
  bam1$cigarfit <- ifelse(bam1$cigar=="75M"|bam1$cigar=="76M",1,0)
  bam1$spanning_pairs <- ifelse(bam1$possible_pairs==1 & bam1$cigarfit==1,1,0)
  
  #create a data frame to export the filtered reads and filtering columns
  testdf <- data.frame(bam1)
  write_tsv(testdf, file= paste(directory, filename, "_reads", ".tsv", sep=""))
  
  #calculate the number o reads matching the final filter
  good_reads<-sum(bam1$spanning_pairs)
  write(good_reads, file=paste(directory,filename, "_count", ".tsv", sep=""))
  
  #create a list of qnames from the filtering set that match criteria
  spanning_reads <- testdf %>%
        filter(grepl("1", spanning_pairs))
  qnames <- spanning_reads$qname
  write(qnames, file = paste("qnames_list.txt", sep=""))
  

  # Filter bam1 by QNames
  bam1_filtered <- bam1[bam1$qname %in% qnames, ]
  
  # Columns to remove from the filtered BAM file
  columnsToRemove <- c("left_read_R1", "right_read_R2", "possible_R1","possible_R2", "possible_pairs", "cigarfit", "spanning_pairs" )
  
  # Remove specified columns from the filtered BAM file
  bam1_filtered <- bam1_filtered[, !(names(bam1_filtered) %in% columnsToRemove)]
  
  #safe filtered reads only
  write_tsv(as.data.frame(bam1_filtered), file= paste(directory, filename, "_fr", ".tsv", sep=""))
 
  #write filtered reads into a fresh bam file using samtools in system
  command <- paste0("C:/Samtools/bin/samtools view -N \"", getwd(), "/qnames_list.txt\" -o \"", output_filename, "\" \"", getwd(), "/", filename, "\"")
  command
  output <- system(command, intern =TRUE, ignore.stderr = TRUE)
  
  # index the new bam files
  
  # Set the path to Samtools binary
  samtools_path <- "C:/Samtools/bin/samtools"
  
  # Output table filename
  output_table <- trimws(paste0(directory, filename, "_fr.txt"))
  
  # Output BAM filename
  output_filename <- trimws(paste0(directory, filename, "_fr.bam"))
  output_filename <- gsub("\\\\", "/", output_filename)  # Replace backslashes with forward slashes
  
  # Path to the qnames list file
  qnames_list <- paste0(getwd(), "/qnames_list.txt")
  
  # Path to the input BAM file
  input_bam <- paste0(getwd(), "/", filename)
  
  # Construct the command to run samtools view
  command <- paste0(shQuote(samtools_path), " view -N ", shQuote(qnames_list), " -o ", shQuote(output_filename), " ", shQuote(input_bam))
  
  # Execute the command
  output <- system(command, intern = TRUE, ignore.stderr = TRUE)
  
  # Check the output and status
  if (length(output) == 0 || attr(output, "status") != 0) {
    cat("An error occurred while executing the Samtools view command.\n")
  } else {
    cat("Samtools view command executed successfully.\n")
  }
  
  # Input BAM file
  bam_file <- output_filename
  
  # Index command
  index_command <- paste0(samtools_path, " index ", bam_file)
  
  # Execute the index command
  index_output <- system(index_command, intern = TRUE, ignore.stderr = TRUE)
  
  # Check the output and status
  if (length(index_output) == 0 || attr(index_output, "status") != 0) {
    cat("An error occurred while indexing the BAM file.\n")
  } else {
    cat("BAM file indexed successfully.\n")
  }
  
  }
