# Supplementary material for: The ClpX protease is essential for inactivating the CI master repressor and completing prophage induction in Staphylococcus aureus
Source: Nat Commun. 2023 Oct 18;14:6599. doi: 10.1038/s41467-023-42413-0 (PMC10584840; doi:10.1038/s41467-023-42413-0)
Supplement: Supplementary file 6 — Source data [file 41467_2023_42413_MOESM6_ESM.xlsx]

## Sheet: Figure 1a
Raw data
Phage	Strain	Type	Titre	log10_data
Phi11	WT	Infection	3810000000	9.58092
Phi11	clpX	Infection	1560000000	9.19312
Phi11	clpP	Infection	2230000000	9.3483
Phi11	WT	Infection	1760000000	9.24551
Phi11	clpX	Infection	1280000000	9.10721
Phi11	clpP	Infection	1150000000	9.0607
Phi11	WT	Infection	1110000000	9.04532
Phi11	clpX	Infection	1100000000	9.04139
Phi11	clpP	Infection	1080000000	9.03342
80a	WT	Infection	9400001000	9.97313
80a	clpX	Infection	3890000000	9.58995
80a	clpP	Infection	3860000000	9.58659
80a	WT	Infection	5920000000	9.77232
80a	clpX	Infection	5840000000	9.76641
80a	clpP	Infection	2590000000	9.4133
80a	WT	Infection	1450000000	9.16137
80a	clpX	Infection	1080000000	9.03342
80a	clpP	Infection	1270000000	9.1038
Group statistics
Phage	Strain	Type	variable	n	min	max	median	q1	q3	iqr	mad	mean	sd	se	ci
Phi11	WT	Infection	log10_data	3	9.045	9.581	9.246	9.145	9.413	0.268	0.297	9.291	0.271	0.156	0.672
Phi11	clpP	Infection	log10_data	3	9.033	9.348	9.061	9.047	9.205	0.157	0.04	9.147	0.174	0.101	0.433
Phi11	clpX	Infection	log10_data	3	9.041	9.193	9.107	9.074	9.15	0.076	0.098	9.114	0.076	0.044	0.189
80a	WT	Infection	log10_data	3	9.161	9.973	9.772	9.467	9.873	0.406	0.298	9.636	0.423	0.244	1.05
80a	clpP	Infection	log10_data	3	9.104	9.587	9.413	9.259	9.5	0.241	0.257	9.368	0.245	0.141	0.608
80a	clpX	Infection	log10_data	3	9.033	9.766	9.59	9.312	9.678	0.366	0.262	9.463	0.383	0.221	0.95
ANOVA results
Phage	Type	Effect	DFn	DFd	F	p	p<.05	ges	significant
Phi11	Infection	Strain	2	6	0.724	0.523		0.194	not significant
80a	Infection	Strain	2	6	0.43	0.669		0.125	not significant
Pairwise comparison Tukey_HSD with Bonferroni post-correction
Phage	Type	term	group1	group2	null.value	estimate	conf.low	conf.high	p.adj	p.adj.signif
Phi11	Infection	Strain	WT	clpP	0	-0.143111	-0.621661	0.335438	0.65	ns
Phi11	Infection	Strain	WT	clpX	0	-0.176678	-0.655227	0.301872	0.531	ns
Phi11	Infection	Strain	clpP	clpX	0	-0.0335664	-0.512116	0.444983	0.975	ns
80a	Infection	Strain	WT	clpP	0	-0.267709	-1.16509	0.629674	0.651	ns
80a	Infection	Strain	WT	clpX	0	-0.172344	-1.06973	0.72504	0.831	ns
80a	Infection	Strain	clpP	clpX	0	0.0953651	-0.802018	0.992748	0.944	ns

## Sheet: Figure 1b
Raw data
Phage	Strain	Type	Titre	log10_data
Phi11	WT	Induction	7600000000	9.88081
Phi11	clpX	Induction	10	1
Phi11	clpP	Induction	234000	5.36922
Phi11	WT	Induction	1900000000	9.27875
Phi11	clpX	Induction	10	1
Phi11	clpP	Induction	104000	5.01703
Phi11	WT	Induction	2420000000	9.38382
Phi11	clpX	Induction	10	1
Phi11	clpP	Induction	108000	5.03342
80a	WT	Induction	39200000000	10.5933
80a	clpX	Induction	30	1.47712
80a	clpP	Induction	300000	5.47712
80a	WT	Induction	11700000000	10.0682
80a	clpX	Induction	20	1.30103
80a	clpP	Induction	550000	5.74036
80a	WT	Induction	13800000000	10.1399
80a	clpX	Induction	10	1
80a	clpP	Induction	460000	5.66276
Group statistics
Phage	Strain	Type	variable	n	min	max	median	q1	q3	iqr	mad	mean	sd	se	ci
Phi11	WT	Induction	log10_data	3	9.279	9.881	9.384	9.331	9.632	0.301	0.156	9.514	0.322	0.186	0.799
Phi11	clpP	Induction	log10_data	3	5.017	5.369	5.033	5.025	5.201	0.176	0.024	5.14	0.199	0.115	0.494
Phi11	clpX	Induction	log10_data	3	1	1	1	1	1	0	0	1	0	0	0
80a	WT	Induction	log10_data	3	10.068	10.593	10.14	10.104	10.367	0.263	0.106	10.267	0.285	0.164	0.707
80a	clpP	Induction	log10_data	3	5.477	5.74	5.663	5.57	5.702	0.132	0.115	5.627	0.135	0.078	0.336
80a	clpX	Induction	log10_data	3	1	1.477	1.301	1.151	1.389	0.239	0.261	1.259	0.241	0.139	0.599
ANOVA results
Phage	Type	Effect	DFn	DFd	F	p	p<.05	ges	significant
Phi11	Induction	Strain	2	6	1141.52	1.8e-08	*	0.997	significant
80a	Induction	Strain	2	6	1158.88	1.72e-08	*	0.997	significant
Pairwise comparison Tukey_HSD with Bonferroni post-correction
Phage	Type	term	group1	group2	null.value	estimate	conf.low	conf.high	p.adj	p.adj.signif
Phi11	Induction	Strain	WT	clpP	0	-4.37457	-4.9214	-3.82774	9.2e-07	****
Phi11	Induction	Strain	WT	clpX	0	-8.51446	-9.06129	-7.96763	7.43e-09	****
Phi11	Induction	Strain	clpP	clpX	0	-4.13989	-4.68672	-3.59306	1.15e-06	****
80a	Induction	Strain	WT	clpP	0	-4.64037	-5.21454	-4.0662	8.82e-07	****
80a	Induction	Strain	WT	clpX	0	-9.00773	-9.58191	-8.43356	6.74e-09	****
80a	Induction	Strain	clpP	clpX	0	-4.36736	-4.94154	-3.79319	1.13e-06	****

## Sheet: Figure 1c
Raw data
Phage	Strain	Plasmid	Titre	log10_data
Phi11	WT	none	2850000000	9.45484
Phi11	WT	none	1290000000	9.11059
Phi11	WT	none	3080000000	9.48855
Phi11	WT	pCN51	3220000000	9.50786
Phi11	WT	pCN51	2670000000	9.42651
Phi11	WT	pCN51	2980000000	9.47422
Phi11	clpX	pCN51	80	1.90309
Phi11	clpX	pCN51	60	1.77815
Phi11	clpX	pCN51	90	1.95424
Phi11	clpX	clpX	5440000000	9.7356
Phi11	clpX	clpX	4060000000	9.60853
Phi11	clpX	clpX	6000000000	9.77815
Phi11	clpP	pCN51	430000	5.63347
Phi11	clpP	pCN51	230000	5.36173
Phi11	clpP	pCN51	900000	5.95424
Phi11	clpP	clpP	2590000000	9.4133
Phi11	clpP	clpP	2380000000	9.37658
Phi11	clpP	clpP	3000000000	9.47712
80a	WT	none	10100000000	10.0043
80a	WT	none	3050000000	9.4843
80a	WT	none	10400000000	10.017
80a	WT	pCN51	13700000000	10.1367
80a	WT	pCN51	2970000000	9.47276
80a	WT	pCN51	10100000000	10.0043
80a	clpX	pCN51	80	1.90309
80a	clpX	pCN51	10	1
80a	clpX	pCN51	50	1.69897
80a	clpX	clpX	15400000000	10.1875
80a	clpX	clpX	2360000000	9.37291
80a	clpX	clpX	11600000000	10.0645
80a	clpP	pCN51	538000	5.73078
80a	clpP	pCN51	600000	5.77815
80a	clpP	pCN51	490000	5.6902
80a	clpP	clpP	13100000000	10.1173
80a	clpP	clpP	1900000000	9.27875
80a	clpP	clpP	11900000000	10.0755
Group statistics
Phage	Strain	Plasmid	variable	n	min	max	median	q1	q3	iqr	mad	mean	sd	se	ci
Phi11	WT	none	log10_data	3	9.111	9.489	9.455	9.283	9.472	0.189	0.05	9.351	0.209	0.121	0.52
Phi11	WT	pCN51	log10_data	3	9.427	9.508	9.474	9.45	9.491	0.041	0.05	9.47	0.041	0.024	0.102
Phi11	clpP	pCN51	log10_data	3	5.362	5.954	5.633	5.498	5.794	0.296	0.403	5.65	0.297	0.171	0.737
Phi11	clpP	clpP_aureus	log10_data	3	9.377	9.477	9.413	9.395	9.445	0.05	0.054	9.422	0.051	0.029	0.126
Phi11	clpX	pCN51	log10_data	3	1.778	1.954	1.903	1.841	1.929	0.088	0.076	1.878	0.091	0.052	0.225
Phi11	clpX	clpX_aureus	log10_data	3	9.609	9.778	9.736	9.672	9.757	0.085	0.063	9.707	0.088	0.051	0.219
80a	WT	none	log10_data	3	9.484	10.017	10.004	9.744	10.011	0.266	0.019	9.835	0.304	0.175	0.755
80a	WT	pCN51	log10_data	3	9.473	10.137	10.004	9.739	10.071	0.332	0.196	9.871	0.351	0.203	0.873
80a	clpP	pCN51	log10_data	3	5.69	5.778	5.731	5.71	5.754	0.044	0.06	5.733	0.044	0.025	0.109
80a	clpP	clpP_aureus	log10_data	3	9.279	10.117	10.076	9.677	10.096	0.419	0.062	9.824	0.473	0.273	1.174
80a	clpX	pCN51	log10_data	3	1	1.903	1.699	1.349	1.801	0.452	0.303	1.534	0.474	0.273	1.176
80a	clpX	clpX_aureus	log10_data	3	9.373	10.188	10.064	9.719	10.126	0.407	0.182	9.875	0.439	0.254	1.091
ANOVA results
Phage	Strain	Effect	DFn	DFd	F	p	p<.05	ges	significant
Phi11	WT	Plasmid	1	4	0.923	0.391		0.187	not significant
Phi11	clpP	Plasmid	1	4	471.478	2.66e-05	*	0.992	significant
Phi11	clpX	Plasmid	1	4	11496.4	4.54e-08	*	1	significant
80a	WT	Plasmid	1	4	0.018	0.9		0.004	not significant
80a	clpP	Plasmid	1	4	222.906	0.000117	*	0.982	significant
80a	clpX	Plasmid	1	4	500.361	2.36e-05	*	0.992	significant
Pairwise comparison t-test, two-sided
Phage	Strain	.y.	group1	group2	n1	n2	statistic	df	p	p.adj	p.adj.signif
Phi11	WT	log10_data	none	pCN51	3	3	-0.96061	2.15253	0.432	0.432	ns
Phi11	clpP	log10_data	pCN51	clpP_aureus	3	3	-21.7135	2.1176	0.002	0.002	**
Phi11	clpX	log10_data	pCN51	clpX_aureus	3	3	-107.221	3.99728	4.58e-08	4.58e-08	****
80a	WT	log10_data	none	pCN51	3	3	-0.134378	3.91872	0.9	0.9	ns
80a	clpP	log10_data	pCN51	clpP_aureus	3	3	-14.93	2.03471	0.004	0.004	**
80a	clpX	log10_data	pCN51	clpX_aureus	3	3	-22.3687	3.97736	2.48e-05	2.48e-05	****

## Sheet: Figure 2
Raw data
Strain	Plasmid	Fold_change	Induction
WT	lexA	11.4702	Induced
WT	recA	6.65985	Induced
clpX	lexA	9.03755	Induced
clpX	recA	7.7965	Induced
clpP	lexA	0.878478	Induced
clpP	recA	0.710065	Induced
lexAG94E	lexA	1.16005	Induced
lexAG94E	recA	1.03261	Induced
WT	lexA	4.99052	Induced
WT	recA	5.50529	Induced
clpX	lexA	6.90323	Induced
clpX	recA	5.31739	Induced
clpP	lexA	0.756107	Induced
clpP	recA	0.432123	Induced
lexAG94E	lexA	1.5767	Induced
lexAG94E	recA	1.25605	Induced
WT	lexA	13.5802	Induced
WT	recA	10.5481	Induced
clpX	lexA	13.6928	Induced
clpX	recA	6.99863	Induced
clpP	lexA	1.9448	Induced
clpP	recA	1.81381	Induced
lexAG94E	lexA	1.16005	Induced
lexAG94E	recA	1.84222	Induced
Group statistics
Strain	Plasmid	variable	n	min	max	median	q1	q3	iqr	mad	mean	sd	se	ci
WT	lexA	Fold_change	3	4.991	13.58	11.47	8.23	12.525	4.295	3.128	10.014	4.476	2.584	11.12
WT	recA	Fold_change	3	5.505	10.548	6.66	6.083	8.604	2.521	1.712	7.571	2.642	1.525	6.563
clpP	lexA	Fold_change	3	0.756	1.945	0.878	0.817	1.412	0.594	0.181	1.193	0.654	0.377	1.624
clpP	recA	Fold_change	3	0.432	1.814	0.71	0.571	1.262	0.691	0.412	0.985	0.731	0.422	1.815
clpX	lexA	Fold_change	3	6.903	13.693	9.038	7.97	11.365	3.395	3.164	9.878	3.472	2.004	8.625
clpX	recA	Fold_change	3	5.317	7.797	6.999	6.158	7.398	1.24	1.183	6.704	1.266	0.731	3.144
lexAG94E	lexA	Fold_change	3	1.16	1.577	1.16	1.16	1.368	0.208	0	1.299	0.241	0.139	0.598
lexAG94E	recA	Fold_change	3	1.033	1.842	1.256	1.144	1.549	0.405	0.331	1.377	0.418	0.241	1.039
ANOVA results
Plasmid	Effect	DFn	DFd	F	p	p<.05	ges	significant
lexA	Strain	3	8	9.295	0.006	*	0.777	significant
recA	Strain	3	8	15.47	0.001	*	0.853	significant
Pairwise comparison Tukey_HSD with Bonferroni post-correction
Plasmid	term	group1	group2	null.value	estimate	conf.low	conf.high	p.adj	p.adj.signif
lexA	Strain	WT	clpP	0	-8.82053	-16.2823	-1.35871	0.0223	*
lexA	Strain	WT	clpX	0	-0.13581	-7.59763	7.32601	1	ns
lexA	Strain	WT	lexAG94E	0	-8.71473	-16.1765	-1.2529	0.0237	*
lexA	Strain	clpP	clpX	0	8.68472	1.2229	16.1465	0.0241	*
lexA	Strain	clpP	lexAG94E	0	0.105801	-7.35602	7.56762	1	ns
lexA	Strain	clpX	lexAG94E	0	-8.57892	-16.0407	-1.11709	0.0257	*
recA	Strain	WT	clpP	0	-6.58575	-10.5706	-2.60086	0.00326	**
recA	Strain	WT	clpX	0	-0.866906	-4.8518	3.11799	0.896	ns
recA	Strain	WT	lexAG94E	0	-6.19412	-10.179	-2.20923	0.00475	**
recA	Strain	clpP	clpX	0	5.71884	1.73395	9.70374	0.00765	**
recA	Strain	clpP	lexAG94E	0	0.391627	-3.59327	4.37652	0.988	ns
recA	Strain	clpX	lexAG94E	0	-5.32722	-9.31211	-1.34232	0.0115	*

## Sheet: Figure 4
Raw data
Strain	Plasmid	Induction	Activity
WT	pCN41	uninduced	11.07
WT	pCN41	induced	13.1
WT	pCN41	uninduced	10.27
WT	pCN41	induced	16.2
WT	pCN41	uninduced	6.9664
WT	pCN41	induced	5.2716
WT	C1_WT	uninduced	13.24
WT	C1_WT	induced	413.9
WT	C1_WT	uninduced	16.5
WT	C1_WT	induced	410.8
WT	C1_WT	uninduced	4.332
WT	C1_WT	induced	388.84
WT	C1_G131E	uninduced	10.62
WT	C1_G131E	induced	11.25
WT	C1_G131E	uninduced	11.75
WT	C1_G131E	induced	13.16
WT	C1_G131E	uninduced	3.1008
WT	C1_G131E	induced	1.7772
WT	C1_G131*	uninduced	204
WT	C1_G131*	induced	182
WT	C1_G131*	uninduced	200
WT	C1_G131*	induced	160
WT	C1_G131*	uninduced	190.92
WT	C1_G131*	induced	199.08
clpX	pCN41	uninduced	10.88
clpX	pCN41	induced	10.85
clpX	pCN41	uninduced	11.57
clpX	pCN41	induced	12.56
clpX	pCN41	uninduced	1.1328
clpX	pCN41	induced	1.0468
clpX	C1_WT	uninduced	11.58
clpX	C1_WT	induced	15.78
clpX	C1_WT	uninduced	10.68
clpX	C1_WT	induced	16.69
clpX	C1_WT	uninduced	7.076
clpX	C1_WT	induced	1.6328
clpX	C1_G131E	uninduced	10.2
clpX	C1_G131E	induced	11.31
clpX	C1_G131E	uninduced	11.4
clpX	C1_G131E	induced	12.41
clpX	C1_G131E	uninduced	1.7292
clpX	C1_G131E	induced	0.1
clpX	C1_G131*	uninduced	66.32
clpX	C1_G131*	induced	74.09
clpX	C1_G131*	uninduced	68.48
clpX	C1_G131*	induced	71.09
clpX	C1_G131*	uninduced	48.76
clpX	C1_G131*	induced	86.84
clpP	pCN41	uninduced	8.789
clpP	pCN41	induced	0.9517
clpP	pCN41	uninduced	9.889
clpP	pCN41	induced	0.86271
clpP	pCN41	uninduced	0.1
clpP	pCN41	induced	0.2
clpP	C1_WT	uninduced	23.29
clpP	C1_WT	induced	16.83
clpP	C1_WT	uninduced	24.38
clpP	C1_WT	induced	17.96
clpP	C1_WT	uninduced	2.1992
clpP	C1_WT	induced	3.956
clpP	C1_G131E	uninduced	10.37
clpP	C1_G131E	induced	10.47
clpP	C1_G131E	uninduced	11.47
clpP	C1_G131E	induced	11.67
clpP	C1_G131E	uninduced	0.1
clpP	C1_G131E	induced	0.2
clpP	C1_G131*	uninduced	278.5
clpP	C1_G131*	induced	195.7
clpP	C1_G131*	uninduced	298.8
clpP	C1_G131*	induced	184.6
clpP	C1_G131*	uninduced	277.16
clpP	C1_G131*	induced	180.876
lexAG94E	pCN41	uninduced	4.912
lexAG94E	pCN41	induced	3.8928
lexAG94E	pCN41	uninduced	3.8128
lexAG94E	pCN41	induced	3.4344
lexAG94E	pCN41	uninduced	7.916
lexAG94E	pCN41	induced	6.396
lexAG94E	C1_WT	uninduced	7.388
lexAG94E	C1_WT	induced	19.444
lexAG94E	C1_WT	uninduced	5.164
lexAG94E	C1_WT	induced	10.028
lexAG94E	C1_WT	uninduced	10.06
lexAG94E	C1_WT	induced	15.64
lexAG94E	C1_G131E	uninduced	3.58
lexAG94E	C1_G131E	induced	4.7
lexAG94E	C1_G131E	uninduced	3.1236
lexAG94E	C1_G131E	induced	3.2576
lexAG94E	C1_G131E	uninduced	10.364
lexAG94E	C1_G131E	induced	3.9548
lexAG94E	C1_G131*	uninduced	139.6
lexAG94E	C1_G131*	induced	158.6
lexAG94E	C1_G131*	uninduced	179.36
lexAG94E	C1_G131*	induced	194.56
lexAG94E	C1_G131*	uninduced	159.24
lexAG94E	C1_G131*	induced	188.56
Group statistics
Strain	Plasmid	Induction	variable	n	min	max	median	q1	q3	iqr	mad	mean	sd	se	ci
WT	pCN41	uninduced	Activity	3	6.966	11.07	10.27	8.618	10.67	2.052	1.186	9.435	2.175	1.256	5.404
WT	pCN41	induced	Activity	3	5.272	16.2	13.1	9.186	14.65	5.464	4.596	11.524	5.632	3.252	13.991
WT	C1_WT	uninduced	Activity	3	4.332	16.5	13.24	8.786	14.87	6.084	4.833	11.357	6.299	3.637	15.647
WT	C1_WT	induced	Activity	3	388.84	413.9	410.8	399.82	412.35	12.53	4.596	404.513	13.662	7.888	33.938
WT	C1_G131E	uninduced	Activity	3	3.101	11.75	10.62	6.86	11.185	4.325	1.675	8.49	4.701	2.714	11.679
WT	C1_G131E	induced	Activity	3	1.777	13.16	11.25	6.514	12.205	5.691	2.832	8.729	6.096	3.519	15.143
WT	C1_G131*	uninduced	Activity	3	190.92	204	200	195.46	202	6.54	5.93	198.307	6.702	3.87	16.65
WT	C1_G131*	induced	Activity	3	160	199.08	182	171	190.54	19.54	25.323	180.36	19.592	11.311	48.668
clpP	pCN41	uninduced	Activity	3	0.1	9.889	8.789	4.444	9.339	4.894	1.631	6.259	5.362	3.096	13.321
clpP	pCN41	induced	Activity	3	0.2	0.952	0.863	0.531	0.907	0.376	0.132	0.671	0.411	0.237	1.02
clpP	C1_WT	uninduced	Activity	3	2.199	24.38	23.29	12.745	23.835	11.09	1.616	16.623	12.503	7.219	31.06
clpP	C1_WT	induced	Activity	3	3.956	17.96	16.83	10.393	17.395	7.002	1.675	12.915	7.78	4.492	19.325
clpP	C1_G131E	uninduced	Activity	3	0.1	11.47	10.37	5.235	10.92	5.685	1.631	7.313	6.271	3.621	15.578
clpP	C1_G131E	induced	Activity	3	0.2	11.67	10.47	5.335	11.07	5.735	1.779	7.447	6.304	3.64	15.661
clpP	C1_G131*	uninduced	Activity	3	277.16	298.8	278.5	277.83	288.65	10.82	1.987	284.82	12.126	7.001	30.122
clpP	C1_G131*	induced	Activity	3	180.876	195.7	184.6	182.738	190.15	7.412	5.521	187.059	7.712	4.452	19.157
clpX	pCN41	uninduced	Activity	3	1.133	11.57	10.88	6.006	11.225	5.219	1.023	7.861	5.837	3.37	14.5
clpX	pCN41	induced	Activity	3	1.047	12.56	10.85	5.948	11.705	5.757	2.535	8.152	6.213	3.587	15.433
clpX	C1_WT	uninduced	Activity	3	7.076	11.58	10.68	8.878	11.13	2.252	1.334	9.779	2.383	1.376	5.921
clpX	C1_WT	induced	Activity	3	1.633	16.69	15.78	8.706	16.235	7.529	1.349	11.368	8.443	4.874	20.973
clpX	C1_G131E	uninduced	Activity	3	1.729	11.4	10.2	5.965	10.8	4.835	1.779	7.776	5.271	3.043	13.095
clpX	C1_G131E	induced	Activity	3	0.1	12.41	11.31	5.705	11.86	6.155	1.631	7.94	6.812	3.933	16.922
clpX	C1_G131*	uninduced	Activity	3	48.76	68.48	66.32	57.54	67.4	9.86	3.202	61.187	10.816	6.245	26.868
clpX	C1_G131*	induced	Activity	3	71.09	86.84	74.09	72.59	80.465	7.875	4.448	77.34	8.363	4.828	20.775
lexAG94E	pCN41	uninduced	Activity	3	3.813	7.916	4.912	4.362	6.414	2.052	1.63	5.547	2.124	1.226	5.276
lexAG94E	pCN41	induced	Activity	3	3.434	6.396	3.893	3.664	5.144	1.481	0.68	4.574	1.594	0.92	3.96
lexAG94E	C1_WT	uninduced	Activity	3	5.164	10.06	7.388	6.276	8.724	2.448	3.297	7.537	2.451	1.415	6.09
lexAG94E	C1_WT	induced	Activity	3	10.028	19.444	15.64	12.834	17.542	4.708	5.64	15.037	4.737	2.735	11.767
lexAG94E	C1_G131E	uninduced	Activity	3	3.124	10.364	3.58	3.352	6.972	3.62	0.677	5.689	4.055	2.341	10.073
lexAG94E	C1_G131E	induced	Activity	3	3.258	4.7	3.955	3.606	4.327	0.721	1.034	3.971	0.721	0.416	1.792
lexAG94E	C1_G131*	uninduced	Activity	3	139.6	179.36	159.24	149.42	169.3	19.88	29.118	159.4	19.88	11.478	49.386
lexAG94E	C1_G131*	induced	Activity	3	158.6	194.56	188.56	173.58	191.56	17.98	8.896	180.573	19.264	11.122	47.856
ANOVA results
Plasmid	Induction	Effect	DFn	DFd	F	p	p<.05	ges	significant
pCN41	uninduced	Strain	3	8	0.501	0.692		0.158	not significant
pCN41	induced	Strain	3	8	3.58	0.066		0.573	not significant
C1_WT	uninduced	Strain	3	8	0.863	0.499		0.244	not significant
C1_WT	induced	Strain	3	8	1348.33	3.73e-11	*	0.998	significant
C1_G131E	uninduced	Strain	3	8	0.16	0.92		0.057	not significant
C1_G131E	induced	Strain	3	8	0.428	0.739		0.138	not significant
C1_G131*	uninduced	Strain	3	8	146.539	2.49e-07	*	0.982	significant
C1_G131*	induced	Strain	3	8	37.762	4.53e-05	*	0.934	significant
Pairwise comparison Tukey_HSD with Bonferroni post-correction
Plasmid	Induction	term	group1	group2	null.value	estimate	conf.low	conf.high	p.adj	p.adj.signif
pCN41	uninduced	Strain	WT	clpP	0	-3.17613	-14.2747	7.92246	0.797	ns
pCN41	uninduced	Strain	WT	clpX	0	-1.57453	-12.6731	9.52406	0.967	ns
pCN41	uninduced	Strain	WT	lexAG94E	0	-3.88853	-14.9871	7.21006	0.687	ns
pCN41	uninduced	Strain	clpP	clpX	0	1.6016	-9.49699	12.7002	0.965	ns
pCN41	uninduced	Strain	clpP	lexAG94E	0	-0.7124	-11.811	10.3862	0.997	ns
pCN41	uninduced	Strain	clpX	lexAG94E	0	-2.314	-13.4126	8.78459	0.906	ns
C1_WT	uninduced	Strain	WT	clpP	0	5.26573	-13.5754	24.1069	0.808	ns
C1_WT	uninduced	Strain	WT	clpX	0	-1.57867	-20.4198	17.2625	0.993	ns
C1_WT	uninduced	Strain	WT	lexAG94E	0	-3.82	-22.6612	15.0212	0.913	ns
C1_WT	uninduced	Strain	clpP	clpX	0	-6.8444	-25.6856	11.9968	0.664	ns
C1_WT	uninduced	Strain	clpP	lexAG94E	0	-9.08573	-27.9269	9.75545	0.457	ns
C1_WT	uninduced	Strain	clpX	lexAG94E	0	-2.24133	-21.0825	16.5998	0.98	ns
C1_G131E	uninduced	Strain	WT	clpP	0	-1.17693	-14.6153	12.2615	0.992	ns
C1_G131E	uninduced	Strain	WT	clpX	0	-0.713867	-14.1523	12.7245	0.998	ns
C1_G131E	uninduced	Strain	WT	lexAG94E	0	-2.80107	-16.2395	10.6373	0.906	ns
C1_G131E	uninduced	Strain	clpP	clpX	0	0.463067	-12.9753	13.9015	0.999	ns
C1_G131E	uninduced	Strain	clpP	lexAG94E	0	-1.62413	-15.0625	11.8143	0.979	ns
C1_G131E	uninduced	Strain	clpX	lexAG94E	0	-2.0872	-15.5256	11.3512	0.957	ns
C1_G131*	uninduced	Strain	WT	clpP	0	86.5133	51.8212	121.206	0.000204	***
C1_G131*	uninduced	Strain	WT	clpX	0	-137.12	-171.812	-102.428	6.74e-06	****
C1_G131*	uninduced	Strain	WT	lexAG94E	0	-38.9067	-73.5988	-4.21449	0.0291	*
C1_G131*	uninduced	Strain	clpP	clpX	0	-223.633	-258.326	-188.941	1.21e-07	****
C1_G131*	uninduced	Strain	clpP	lexAG94E	0	-125.42	-160.112	-90.7278	1.32e-05	****
C1_G131*	uninduced	Strain	clpX	lexAG94E	0	98.2133	63.5212	132.906	8.15e-05	****
pCN41	induced	Strain	WT	clpP	0	-10.8524	-22.0245	0.319735	0.0569	ns
pCN41	induced	Strain	WT	clpX	0	-3.3716	-14.5437	7.80053	0.772	ns
pCN41	induced	Strain	WT	lexAG94E	0	-6.94947	-18.1216	4.22266	0.267	ns
pCN41	induced	Strain	clpP	clpX	0	7.4808	-3.69133	18.6529	0.218	ns
pCN41	induced	Strain	clpP	lexAG94E	0	3.90293	-7.2692	15.0751	0.689	ns
pCN41	induced	Strain	clpX	lexAG94E	0	-3.57787	-14.75	7.59426	0.74	ns
C1_WT	induced	Strain	WT	clpP	0	-391.598	-415.736	-367.46	7.56e-11	****
C1_WT	induced	Strain	WT	clpX	0	-393.146	-417.283	-369.008	7.12e-11	****
C1_WT	induced	Strain	WT	lexAG94E	0	-389.476	-413.614	-365.338	8.19e-11	****
C1_WT	induced	Strain	clpP	clpX	0	-1.54773	-25.6855	22.59	0.997	ns
C1_WT	induced	Strain	clpP	lexAG94E	0	2.122	-22.0157	26.2597	0.992	ns
C1_WT	induced	Strain	clpX	lexAG94E	0	3.66973	-20.468	27.8075	0.96	ns
C1_G131E	induced	Strain	WT	clpP	0	-1.2824	-15.8303	13.2655	0.992	ns
C1_G131E	induced	Strain	WT	clpX	0	-0.789067	-15.3369	13.7588	0.998	ns
C1_G131E	induced	Strain	WT	lexAG94E	0	-4.75827	-19.3061	9.7896	0.728	ns
C1_G131E	induced	Strain	clpP	clpX	0	0.493333	-14.0545	15.0412	1	ns
C1_G131E	induced	Strain	clpP	lexAG94E	0	-3.47587	-18.0237	11.072	0.868	ns
C1_G131E	induced	Strain	clpX	lexAG94E	0	-3.9692	-18.5171	10.5787	0.818	ns
C1_G131*	induced	Strain	WT	clpP	0	6.69867	-32.1797	45.577	0.943	ns
C1_G131*	induced	Strain	WT	clpX	0	-103.02	-141.898	-64.1417	0.000132	***
C1_G131*	induced	Strain	WT	lexAG94E	0	0.213333	-38.665	39.0917	1	ns
C1_G131*	induced	Strain	clpP	clpX	0	-109.719	-148.597	-70.8403	8.34e-05	****
C1_G131*	induced	Strain	clpP	lexAG94E	0	-6.48533	-45.3637	32.393	0.948	ns
C1_G131*	induced	Strain	clpX	lexAG94E	0	103.233	64.355	142.112	0.00013	***

## Sheet: Figure 5
Raw data
Strain	Plasmid	Titre	log10_data	log10(Titre+1)
WT	pCN51	5280000000	9.72263	9.72263
WT	pCN51	3000000000	9.47712	9.47712
WT	pCN51	2000000000	9.30103	9.30103
WT	C1_WT	100	2	2.00432
WT	C1_WT	100	2	2.00432
WT	C1_WT	100	2	2.00432
WT	C1_G131E	0	#NAME?	0
WT	C1_G131E	200	2.30103	2.3032
WT	C1_G131E	250	2.39794	2.39967
WT	C1_G131*	1300000000	9.11394	9.11394
WT	C1_G131*	1800000000	9.25527	9.25527
WT	C1_G131*	1200000000	9.07918	9.07918
clpX	pCN51	4250000000	9.62839	9.62839
clpX	pCN51	3680000000	9.56585	9.56585
clpX	pCN51	2870000000	9.45788	9.45788
clpX	C1_WT	500	2.69897	2.69984
clpX	C1_WT	600	2.77815	2.77887
clpX	C1_WT	540	2.73239	2.7332
clpX	C1_G131E	400	2.60206	2.60314
clpX	C1_G131E	200	2.30103	2.3032
clpX	C1_G131E	350	2.54407	2.54531
clpX	C1_G131*	10000	4	4.00004
clpX	C1_G131*	6000	3.77815	3.77822
clpX	C1_G131*	40000	4.60206	4.60207
clpP	pCN51	4300000000	9.63347	9.63347
clpP	pCN51	3200000000	9.50515	9.50515
clpP	pCN51	5400000000	9.73239	9.73239
clpP	C1_WT	200	2.30103	2.3032
clpP	C1_WT	100	2	2.00432
clpP	C1_WT	150	2.17609	2.17898
clpP	C1_G131E	100	2	2.00432
clpP	C1_G131E	100	2	2.00432
clpP	C1_G131E	100	2	2.00432
clpP	C1_G131*	300000000	8.47712	8.47712
clpP	C1_G131*	250000000	8.39794	8.39794
clpP	C1_G131*	600000000	8.77815	8.77815
Group statistics
Strain	Plasmid	variable	n	min	max	median	q1	q3	iqr	mad	mean	sd	se	ci
WT	pCN51	log10_data1	3	9.301	9.723	9.477	9.389	9.6	0.211	0.261	9.5	0.212	0.122	0.526
WT	C1_WT	log10_data1	3	2.004	2.004	2.004	2.004	2.004	0	0	2.004	0	0	0
WT	C1_G131E	log10_data1	3	0	2.4	2.303	1.152	2.351	1.2	0.143	1.568	1.358	0.784	3.375
WT	C1_G131*	log10_data1	3	9.079	9.255	9.114	9.097	9.185	0.088	0.052	9.149	0.093	0.054	0.232
clpP	pCN51	log10_data1	3	9.505	9.732	9.633	9.569	9.683	0.114	0.147	9.624	0.114	0.066	0.283
clpP	C1_WT	log10_data1	3	2.004	2.303	2.179	2.092	2.241	0.149	0.184	2.162	0.15	0.087	0.373
clpP	C1_G131E	log10_data1	3	2.004	2.004	2.004	2.004	2.004	0	0	2.004	0	0	0
clpP	C1_G131*	log10_data1	3	8.398	8.778	8.477	8.438	8.628	0.19	0.117	8.551	0.201	0.116	0.498
clpX	pCN51	log10_data1	3	9.458	9.628	9.566	9.512	9.597	0.085	0.093	9.551	0.086	0.05	0.214
clpX	C1_WT	log10_data1	3	2.7	2.779	2.733	2.717	2.756	0.04	0.049	2.737	0.04	0.023	0.099
clpX	C1_G131E	log10_data1	3	2.303	2.603	2.545	2.424	2.574	0.15	0.086	2.484	0.159	0.092	0.395
clpX	C1_G131*	log10_data1	3	3.778	4.602	4	3.889	4.301	0.412	0.329	4.127	0.426	0.246	1.059
ANOVA results
Strain	Effect	DFn	DFd	F	p	p<.05	ges	significant
WT	Plasmid	3	8	120.049	5.44e-07	*	0.978	significant
clpP	Plasmid	3	8	2620.96	2.63e-12	*	0.999	significant
clpX	Plasmid	3	8	603.874	9.18e-10	*	0.996	significant
Pairwise comparison Tukey_HSD with Bonferroni post-correction
Strain	term	group1	group2	null.value	estimate	conf.low	conf.high	p.adj	p.adj.signif
WT	Plasmid	pCN51	C1_WT	0	-7.49594	-9.2975	-5.69438	4.57e-06	****
WT	Plasmid	pCN51	C1_G131E	0	-7.93264	-9.7342	-6.13107	2.98e-06	****
WT	Plasmid	pCN51	C1_G131*	0	-0.350796	-2.15236	1.45077	0.922	ns
WT	Plasmid	C1_WT	C1_G131E	0	-0.436698	-2.23826	1.36487	0.863	ns
WT	Plasmid	C1_WT	C1_G131*	0	7.14514	5.34358	8.94671	6.57e-06	****
WT	Plasmid	C1_G131E	C1_G131*	0	7.58184	5.78028	9.38341	4.2e-06	****
clpP	Plasmid	pCN51	C1_WT	0	-7.46151	-7.82137	-7.10165	7.25e-13	****
clpP	Plasmid	pCN51	C1_G131E	0	-7.61935	-7.97921	-7.25949	4.53e-13	****
clpP	Plasmid	pCN51	C1_G131*	0	-1.0726	-1.43246	-0.71274	5.58e-05	****
clpP	Plasmid	C1_WT	C1_G131E	0	-0.157843	-0.517703	0.202016	0.53	ns
clpP	Plasmid	C1_WT	C1_G131*	0	6.38891	6.02905	6.74877	1.73e-11	****
clpP	Plasmid	C1_G131E	C1_G131*	0	6.54675	6.18689	6.90661	1.11e-11	****
clpX	Plasmid	pCN51	C1_WT	0	-6.8134	-7.4211	-6.20571	3.74e-09	****
clpX	Plasmid	pCN51	C1_G131E	0	-7.06682	-7.67452	-6.45913	2.86e-09	****
clpX	Plasmid	pCN51	C1_G131*	0	-5.42393	-6.03162	-4.81623	1.37e-08	****
clpX	Plasmid	C1_WT	C1_G131E	0	-0.253421	-0.861114	0.354273	0.568	ns
clpX	Plasmid	C1_WT	C1_G131*	0	1.38948	0.781783	1.99717	0.000376	***
clpX	Plasmid	C1_G131E	C1_G131*	0	1.6429	1.0352	2.25059	0.000114	***

## Sheet: Figure 6a
Raw data
Strain	Phage	Plasmid	Titre	log10(Titre)	log10(Titre+1)
WT	Phi11	WT_pCN51	2570000000	9.40993	9.40993
WT	Phi11	WT_pCN51	1970000000	9.29447	9.29447
WT	Phi11	WT_pCN51	2530000000	9.40312	9.40312
clpX	Phi11	pCN51	0	#NAME?	0
clpX	Phi11	pCN51	0	#NAME?	0
clpX	Phi11	pCN51	0	#NAME?	0
clpX	Phi11	clpX_WT	2230000000	9.3483	9.3483
clpX	Phi11	clpX_WT	2230000000	9.3483	9.3483
clpX	Phi11	clpX_WT	2330000000	9.36736	9.36736
clpX	Phi11	clpX_I265E	39700000	7.59879	7.59879
clpX	Phi11	clpX_I265E	213000000	8.32838	8.32838
clpX	Phi11	clpX_I265E	35700000	7.55267	7.55267
WT	80a	WT_pCN51	3530000000	9.54777	9.54777
WT	80a	WT_pCN51	3000000000	9.47712	9.47712
WT	80a	WT_pCN51	29700000000	10.4728	10.4728
clpX	80a	pCN51	0	#NAME?	0
clpX	80a	pCN51	0	#NAME?	0
clpX	80a	pCN51	0	#NAME?	0
clpX	80a	clpX_WT	21700000000	10.3365	10.3365
clpX	80a	clpX_WT	3470000000	9.54033	9.54033
clpX	80a	clpX_WT	18700000000	10.2718	10.2718
clpX	80a	clpX_I265E	2600000000	9.41497	9.41497
clpX	80a	clpX_I265E	223000000	8.3483	8.3483
clpX	80a	clpX_I265E	36700000	7.56467	7.56467
Group statistics
Phage	Plasmid	variable	n	min	max	median	q1	q3	iqr	mad	mean	sd	se	ci
Phi11	WT_pCN51	log10_data1	3	9.294	9.41	9.403	9.349	9.407	0.058	0.01	9.369	0.065	0.037	0.161
Phi11	pCN51	log10_data1	3	0	0	0	0	0	0	0	0	0	0	0
Phi11	clpX_WT	log10_data1	3	9.348	9.367	9.348	9.348	9.358	0.01	0	9.355	0.011	0.006	0.027
Phi11	clpX_I265E	log10_data1	3	7.553	8.328	7.599	7.576	7.964	0.388	0.068	7.827	0.435	0.251	1.081
80a	WT_pCN51	log10_data1	3	9.477	10.473	9.548	9.512	10.01	0.498	0.105	9.833	0.556	0.321	1.38
80a	pCN51	log10_data1	3	0	0	0	0	0	0	0	0	0	0	0
80a	clpX_WT	log10_data1	3	9.54	10.336	10.272	9.906	10.304	0.398	0.096	10.05	0.442	0.255	1.098
80a	clpX_I265E	log10_data1	3	7.565	9.415	8.348	7.956	8.882	0.925	1.162	8.443	0.929	0.536	2.307
ANOVA results
Phage	Effect	DFn	DFd	F	p	p<.05	ges	significant
Phi11	Plasmid	3	8	1245.68	5.12e-11	*	0.998	significant
80a	Plasmid	3	8	200.119	7.32e-08	*	0.987	significant
Pairwise comparison Tukey_HSD with Bonferroni post-correction
Phage	term	group1	group2	null.value	estimate	conf.low	conf.high	p.adj	p.adj.signif
Phi11	Plasmid	WT_pCN51	pCN51	0	-9.36917	-9.94452	-8.79382	7.15e-11	****
Phi11	Plasmid	WT_pCN51	clpX_WT	0	-0.0145181	-0.58987	0.560833	1	ns
Phi11	Plasmid	WT_pCN51	clpX_I265E	0	-1.54256	-2.11791	-0.967209	0.000121	***
Phi11	Plasmid	pCN51	clpX_WT	0	9.35466	8.7793	9.93001	7.31e-11	****
Phi11	Plasmid	pCN51	clpX_I265E	0	7.82661	7.25126	8.40196	6.98e-10	****
Phi11	Plasmid	clpX_WT	clpX_I265E	0	-1.52804	-2.10339	-0.952691	0.00013	***
80a	Plasmid	WT_pCN51	pCN51	0	-9.83255	-11.361	-8.30415	1.23e-07	****
80a	Plasmid	WT_pCN51	clpX_WT	0	0.216993	-1.31141	1.7454	0.967	ns
80a	Plasmid	WT_pCN51	clpX_I265E	0	-1.3899	-2.91831	0.1385	0.0753	ns
80a	Plasmid	pCN51	clpX_WT	0	10.0495	8.52114	11.5779	1e-07	****
80a	Plasmid	pCN51	clpX_I265E	0	8.44265	6.91425	9.97105	4.92e-07	****
80a	Plasmid	clpX_WT	clpX_I265E	0	-1.6069	-3.1353	-0.0784931	0.0397	*

## Sheet: Figure 7
Raw data
Strain	Strain background	Phage	Fold change to wt titre	log10(Fold change)
JP18170	clpP	80a	9.02	0.955207
JP18170	clpP	80a	9.35	0.970812
JP18170	clpP	80a	11.4	1.0569
JP18170	clpP	80a	6.36	0.803457
JP18170	clpP	80a	5.81	0.764176
JP18169	clpX	80a	0.00805	-2.0942
JP18169	clpX	80a	0.00548	-2.26122
JP18169	clpX	80a	0.0121	-1.91721
JP18169	clpX	80a	0.00382	-2.41794
JP18169	clpX	80a	0.0193	-1.71444
JP18158	clpP	Phi11	2.05	0.311754
JP18158	clpP	Phi11	1.52	0.181844
JP18158	clpP	Phi11	2.4	0.380211
JP18158	clpP	Phi11	1.23	0.0899051
JP18158	clpP	Phi11	1.57	0.1959
JP18157	clpX	Phi11	0.0026	-2.58503
JP18157	clpX	Phi11	0.00111	-2.95468
JP18157	clpX	Phi11	0.0056	-2.25181
JP18157	clpX	Phi11	0.000968	-3.01412
JP18157	clpX	Phi11	0.0148	-1.82974
Group statistics
Strain background	Phage	variable	n	min	max	median	q1	q3	iqr	mad	mean	sd	se	ci
clpP	Phi11	Fold-change	5	1.23	2.4	1.57	1.52	2.05	0.53	0.504	1.754	0.466	0.208	0.578
clpX	Phi11	Fold-change	5	0.001	0.015	0.003	0.001	0.006	0.004	0.002	0.005	0.006	0.003	0.007
clpP	80a	Fold-change	5	5.81	11.4	9.02	6.36	9.35	2.99	3.529	8.388	2.3	1.028	2.856
clpX	80a	Fold-change	5	0.004	0.019	0.008	0.005	0.012	0.007	0.006	0.01	0.006	0.003	0.008
ANOVA results
Phage	condition	Effect	DFn	DFd	F	p	p<.05	ges
Phi11	ON	Background	1	8	146.696	2e-06	*	0.948
80a	ON	Background	1	8	487.153	1.88e-08	*	0.984
Pairwise comparison t-test, two-sided
Background		.y.	group1	group2	n	statistic	df	p	y.position	groups	x	xmin	xmax
clpP	Phi11	Fold-change	1	null model	5	4.53371	4	0.0105	0.6452		clpP	clpP	clpP
clpX	Phi11	Fold-change	1	null model	5	-11.3845	4	0.00034	-1.5648		clpX	clpX	clpX
clpP	80a	Fold-change	1	null model	5	16.6248	4	7.67e-05	1.38952		clpP	clpP	clpP
clpX	80a	Fold-change	1	null model	5	-16.7864	4	7.38e-05	-1.38148		clpX	clpX	clpX

## Sheet: Figure S1
Raw data
Strain	Phage	Type	Titre	log10_data
WT	Phi11	Induction	7370000000	9.86747
ΔclpP	Phi11	Induction	22000	4.34242
ΔclpYQ	Phi11	Induction	4600000000	9.66276
ΔclpX	Phi11	Induction	10	1
ΔclpC	Phi11	Induction	7860000000	9.89542
clpB::ermC	Phi11	Induction	5320000000	9.72591
clpL::ermC	Phi11	Induction	810000000	8.90849
WT	80a	Induction	68000000000	10.8325
ΔclpP	80a	Induction	14000	4.14613
ΔclpYQ	80a	Induction	4500000000	9.65321
ΔclpX	80a	Induction	10	1
ΔclpC	80a	Induction	7860000000	9.89542
clpB::ermC	80a	Induction	5300000000	9.72428
clpL::ermC	80a	Induction	6550000000	9.81624
WT	Phi11	Induction	6850000000	9.83569
ΔclpP	Phi11	Induction	9500	3.97772
ΔclpYQ	Phi11	Induction	2250000000	9.35218
ΔclpX	Phi11	Induction	10	1
ΔclpC	Phi11	Induction	5500000000	9.74036
clpB::ermC	Phi11	Induction	4460000000	9.64933
clpL::ermC	Phi11	Induction	706000000	8.8488
WT	80a	Induction	70600000000	10.8488
ΔclpP	80a	Induction	18700	4.27184
ΔclpYQ	80a	Induction	3570000000	9.55267
ΔclpX	80a	Induction	10	1
ΔclpC	80a	Induction	6880000000	9.83759
clpB::ermC	80a	Induction	4860000000	9.68664
clpL::ermC	80a	Induction	6360000000	9.80346
WT	Phi11	Induction	5770000000	9.76118
ΔclpP	Phi11	Induction	10500	4.02119
ΔclpYQ	Phi11	Induction	2130000000	9.32838
ΔclpX	Phi11	Induction	10	1
ΔclpC	Phi11	Induction	6830000000	9.83442
clpB::ermC	Phi11	Induction	4990000000	9.6981
clpL::ermC	Phi11	Induction	781000000	8.89265
WT	80a	Induction	65100000000	10.8136
ΔclpP	80a	Induction	16400	4.21484
ΔclpYQ	80a	Induction	4230000000	9.62634
ΔclpX	80a	Induction	10	1
ΔclpC	80a	Induction	7410000000	9.86982
clpB::ermC	80a	Induction	5100000000	9.70757
clpL::ermC	80a	Induction	6030000000	9.78032
WT	Phi11	Infection	1500000000	9.17609
ΔclpP	Phi11	Infection	1000000000	9
ΔclpYQ	Phi11	Infection	1800000000	9.25527
ΔclpX	Phi11	Infection	1200000000	9.07918
ΔclpC	Phi11	Infection	1540000000	9.18752
clpB::ermC	Phi11	Infection	1320000000	9.12057
clpL::ermC	Phi11	Infection	1400000000	9.14613
WT	80a	Infection	1500000000	9.17609
ΔclpP	80a	Infection	1840000000	9.26482
ΔclpYQ	80a	Infection	1550000000	9.19033
ΔclpX	80a	Infection	1640000000	9.21484
ΔclpC	80a	Infection	1670000000	9.22272
clpB::ermC	80a	Infection	1540000000	9.18752
clpL::ermC	80a	Infection	1870000000	9.27184
WT	Phi11	Infection	1040000000	9.01703
ΔclpP	Phi11	Infection	1050000000	9.02119
ΔclpYQ	Phi11	Infection	2000000000	9.30103
ΔclpX	Phi11	Infection	1980000000	9.29667
ΔclpC	Phi11	Infection	1450000000	9.16137
clpB::ermC	Phi11	Infection	1200000000	9.07918
clpL::ermC	Phi11	Infection	1220000000	9.08636
WT	80a	Infection	1080000000	9.03342
ΔclpP	80a	Infection	1750000000	9.24304
ΔclpYQ	80a	Infection	1350000000	9.13033
ΔclpX	80a	Infection	1100000000	9.04139
ΔclpC	80a	Infection	1580000000	9.19866
clpB::ermC	80a	Infection	1500000000	9.17609
clpL::ermC	80a	Infection	1300000000	9.11394
WT	Phi11	Infection	1980000000	9.29667
ΔclpP	Phi11	Infection	1200000000	9.07918
ΔclpYQ	Phi11	Infection	1980000000	9.29667
ΔclpX	Phi11	Infection	1800000000	9.25527
ΔclpC	Phi11	Infection	1800000000	9.25527
clpB::ermC	Phi11	Infection	1400000000	9.14613
clpL::ermC	Phi11	Infection	1380000000	9.13988
WT	80a	Infection	1990000000	9.29885
ΔclpP	80a	Infection	1980000000	9.29667
ΔclpYQ	80a	Infection	1630000000	9.21219
ΔclpX	80a	Infection	1070000000	9.02938
ΔclpC	80a	Infection	1980000000	9.29667
clpB::ermC	80a	Infection	1830000000	9.26245
clpL::ermC	80a	Infection	1800000000	9.25527
Group statistics
Strain	Phage	Type	variable	n	min	max	median	q1	q3	iqr	mad	mean	sd	se	ci
WT	Phi11	Infection	log10_data	3	9.017	9.297	9.176	9.097	9.236	0.14	0.179	9.163	0.14	0.081	0.348
ΔclpP	Phi11	Infection	log10_data	3	9	9.079	9.021	9.011	9.05	0.04	0.031	9.033	0.041	0.024	0.102
ΔclpYQ	Phi11	Infection	log10_data	3	9.255	9.301	9.297	9.276	9.299	0.023	0.006	9.284	0.025	0.015	0.063
ΔclpX	Phi11	Infection	log10_data	3	9.079	9.297	9.255	9.167	9.276	0.109	0.061	9.21	0.115	0.067	0.287
ΔclpC	Phi11	Infection	log10_data	3	9.161	9.255	9.188	9.174	9.221	0.047	0.039	9.201	0.048	0.028	0.12
clpB::ermC	Phi11	Infection	log10_data	3	9.079	9.146	9.121	9.1	9.133	0.033	0.038	9.115	0.034	0.02	0.084
clpL::ermC	Phi11	Infection	log10_data	3	9.086	9.146	9.14	9.113	9.143	0.03	0.009	9.124	0.033	0.019	0.082
WT	Phi11	Induction	log10_data	3	9.761	9.867	9.836	9.798	9.852	0.053	0.047	9.821	0.055	0.031	0.136
ΔclpP	Phi11	Induction	log10_data	3	3.978	4.342	4.021	3.999	4.182	0.182	0.064	4.114	0.199	0.115	0.495
ΔclpYQ	Phi11	Induction	log10_data	3	9.328	9.663	9.352	9.34	9.507	0.167	0.035	9.448	0.187	0.108	0.463
ΔclpX	Phi11	Induction	log10_data	3	1	1	1	1	1	0	0	1	0	0	0
ΔclpC	Phi11	Induction	log10_data	3	9.74	9.895	9.834	9.787	9.865	0.078	0.09	9.823	0.078	0.045	0.194
clpB::ermC	Phi11	Induction	log10_data	3	9.649	9.726	9.698	9.674	9.712	0.038	0.041	9.691	0.039	0.022	0.096
clpL::ermC	Phi11	Induction	log10_data	3	8.849	8.908	8.893	8.871	8.901	0.03	0.023	8.883	0.031	0.018	0.077
WT	80a	Infection	log10_data	3	9.033	9.299	9.176	9.105	9.237	0.133	0.182	9.169	0.133	0.077	0.33
ΔclpP	80a	Infection	log10_data	3	9.243	9.297	9.265	9.254	9.281	0.027	0.032	9.268	0.027	0.016	0.067
ΔclpYQ	80a	Infection	log10_data	3	9.13	9.212	9.19	9.16	9.201	0.041	0.032	9.178	0.042	0.024	0.105
ΔclpX	80a	Infection	log10_data	3	9.029	9.215	9.041	9.035	9.128	0.093	0.018	9.095	0.104	0.06	0.258
ΔclpC	80a	Infection	log10_data	3	9.199	9.297	9.223	9.211	9.26	0.049	0.036	9.239	0.051	0.029	0.127
clpB::ermC	80a	Infection	log10_data	3	9.176	9.262	9.188	9.182	9.225	0.043	0.017	9.209	0.047	0.027	0.117
clpL::ermC	80a	Infection	log10_data	3	9.114	9.272	9.255	9.185	9.264	0.079	0.025	9.214	0.087	0.05	0.216
WT	80a	Induction	log10_data	3	10.814	10.849	10.833	10.823	10.841	0.018	0.024	10.832	0.018	0.01	0.044
ΔclpP	80a	Induction	log10_data	3	4.146	4.272	4.215	4.18	4.243	0.063	0.085	4.211	0.063	0.036	0.156
ΔclpYQ	80a	Induction	log10_data	3	9.553	9.653	9.626	9.59	9.64	0.05	0.04	9.611	0.052	0.03	0.129
ΔclpX	80a	Induction	log10_data	3	1	1	1	1	1	0	0	1	0	0	0
ΔclpC	80a	Induction	log10_data	3	9.838	9.895	9.87	9.854	9.883	0.029	0.038	9.868	0.029	0.017	0.072
clpB::ermC	80a	Induction	log10_data	3	9.687	9.724	9.708	9.697	9.716	0.019	0.025	9.706	0.019	0.011	0.047
clpL::ermC	80a	Induction	log10_data	3	9.78	9.816	9.803	9.792	9.81	0.018	0.019	9.8	0.018	0.011	0.045
ANOVA results
Phage	Type	Effect	DFn	DFd	F	p	p<.05	ges	significant
Phi11	Infection	Strain	6	14	3.421	0.027	*	0.595	significant
Phi11	Induction	Strain	6	14	3051.53	5.47e-21	*	0.999	significant
80a	Infection	Strain	6	14	1.517	0.243		0.394	not significant
80a	Induction	Strain	6	14	34330.7	2.41e-28	*	1	significant
Pairwise comparison Tukey_HSD with Bonferroni post-correction
Phage	Type	term	group1	group2	null.value	estimate	conf.low	conf.high	p.adj	p.adj.signif
Phi11	Infection	Strain	WT	ΔclpP	0	-0.129806	-0.340285	0.0806724	0.4	ns
Phi11	Infection	Strain	WT	ΔclpYQ	0	0.121059	-0.0894195	0.331538	0.475	ns
Phi11	Infection	Strain	WT	ΔclpX	0	0.0471097	-0.163369	0.257589	0.985	ns
Phi11	Infection	Strain	WT	ΔclpC	0	0.0381238	-0.172355	0.248603	0.995	ns
Phi11	Infection	Strain	WT	clpB::ermC	0	-0.0479689	-0.258448	0.16251	0.984	ns
Phi11	Infection	Strain	WT	clpL::ermC	0	-0.0391409	-0.24962	0.171338	0.994	ns
Phi11	Induction	Strain	WT	ΔclpP	0	-5.70767	-6.01673	-5.3986	3.09e-14	****
Phi11	Induction	Strain	WT	ΔclpYQ	0	-0.373671	-0.682738	-0.064605	0.0137	*
Phi11	Induction	Strain	WT	ΔclpX	0	-8.82144	-9.13051	-8.51238	3.09e-14	****
Phi11	Induction	Strain	WT	ΔclpC	0	0.00195736	-0.307109	0.311024	1	ns
Phi11	Induction	Strain	WT	clpB::ermC	0	-0.130329	-0.439395	0.178737	0.773	ns
Phi11	Induction	Strain	WT	clpL::ermC	0	-0.938131	-1.2472	-0.629065	1.01e-06	****
80a	Infection	Strain	WT	ΔclpP	0	0.0987177	-0.120506	0.317941	0.72	ns
80a	Infection	Strain	WT	ΔclpYQ	0	0.00816166	-0.211062	0.227385	1	ns
80a	Infection	Strain	WT	ΔclpX	0	-0.0742493	-0.293473	0.144974	0.899	ns
80a	Infection	Strain	WT	ΔclpC	0	0.0698902	-0.149333	0.289114	0.921	ns
80a	Infection	Strain	WT	clpB::ermC	0	0.0392317	-0.179992	0.258455	0.995	ns
80a	Infection	Strain	WT	clpL::ermC	0	0.0442298	-0.174994	0.263453	0.991	ns
80a	Induction	Strain	WT	ΔclpP	0	-6.62069	-6.7179	-6.52348	3.09e-14	****
80a	Induction	Strain	WT	ΔclpYQ	0	-1.22089	-1.3181	-1.12368	4.06e-14	****
80a	Induction	Strain	WT	ΔclpX	0	-9.83163	-9.92884	-9.73442	3.09e-14	****
80a	Induction	Strain	WT	ΔclpC	0	-0.964022	-1.06123	-0.866812	9.27e-14	****
80a	Induction	Strain	WT	clpB::ermC	0	-1.12547	-1.22268	-1.02826	5.11e-14	****
80a	Induction	Strain	WT	clpL::ermC	0	-1.03163	-1.12884	-0.934416	6.93e-14	****

## Sheet: Figure S3
Raw data
Strain	Plasmid	Induction	Activity
WT	lexA	Uninduced	20.1333
WT	lexA	Induced	230.933
WT	recA	Uninduced	13.0453
WT	recA	Induced	86.88
clpX	lexA	Uninduced	6.74667
clpX	lexA	Induced	60.9733
clpX	recA	Uninduced	6.25067
clpX	recA	Induced	48.7333
clpP	lexA	Uninduced	1.2892
clpP	lexA	Induced	1.13253
clpP	recA	Uninduced	1.2996
clpP	recA	Induced	0.9228
lexAG94E	lexA	Uninduced	23.16
lexAG94E	lexA	Induced	26.8667
lexAG94E	recA	Uninduced	4.08933
lexAG94E	recA	Induced	4.22267
WT	lexA	Uninduced	28.1333
WT	lexA	Induced	140.4
WT	recA	Uninduced	13.8533
WT	recA	Induced	76.2667
clpX	lexA	Uninduced	5.99333
clpX	lexA	Induced	41.3733
clpX	recA	Uninduced	6.46933
clpX	recA	Induced	34.4
clpP	lexA	Uninduced	0.665867
clpP	lexA	Induced	0.503467
clpP	recA	Uninduced	0.466533
clpP	recA	Induced	0.2016
lexAG94E	lexA	Uninduced	22.7733
lexAG94E	lexA	Induced	35.9067
lexAG94E	recA	Uninduced	4.46267
lexAG94E	recA	Induced	5.60533
WT	lexA	Uninduced	15.12
WT	lexA	Induced	205.333
WT	recA	Uninduced	11.02
WT	recA	Induced	116.24
clpX	lexA	Uninduced	5.416
clpX	lexA	Induced	74.16
clpX	recA	Uninduced	8.74267
clpX	recA	Induced	61.1867
clpP	lexA	Uninduced	0.2488
clpP	lexA	Induced	0.483867
clpP	recA	Uninduced	0.1912
clpP	recA	Induced	0.3468
lexAG94E	lexA	Uninduced	23.16
lexAG94E	lexA	Induced	26.8667
lexAG94E	recA	Uninduced	4.276
lexAG94E	recA	Induced	7.87733
Group statistics
Strain	Plasmid	Induction	variable	n	min	max	median	q1	q3	iqr	mad	mean	sd	se	ci
WT	lexA	Uninduced	Activity	3	15.12	28.133	20.133	17.627	24.133	6.507	7.433	21.129	6.564	3.789	16.305
WT	lexA	Induced	Activity	3	140.4	230.933	205.333	172.867	218.133	45.267	37.955	192.222	46.669	26.944	115.932
WT	recA	Uninduced	Activity	3	11.02	13.853	13.045	12.033	13.449	1.417	1.198	12.64	1.46	0.843	3.626
WT	recA	Induced	Activity	3	76.267	116.24	86.88	81.573	101.56	19.987	15.735	93.129	20.706	11.955	51.437
clpP	lexA	Uninduced	Activity	3	0.249	1.289	0.666	0.457	0.978	0.52	0.618	0.735	0.524	0.302	1.301
clpP	lexA	Induced	Activity	3	0.484	1.133	0.503	0.494	0.818	0.324	0.029	0.707	0.369	0.213	0.917
clpP	recA	Uninduced	Activity	3	0.191	1.3	0.467	0.329	0.883	0.554	0.408	0.652	0.577	0.333	1.434
clpP	recA	Induced	Activity	3	0.202	0.923	0.347	0.274	0.635	0.361	0.215	0.49	0.381	0.22	0.948
clpX	lexA	Uninduced	Activity	3	5.416	6.747	5.993	5.705	6.37	0.665	0.856	6.052	0.667	0.385	1.658
clpX	lexA	Induced	Activity	3	41.373	74.16	60.973	51.173	67.567	16.393	19.551	58.836	16.498	9.525	40.982
clpX	recA	Uninduced	Activity	3	6.251	8.743	6.469	6.36	7.606	1.246	0.324	7.154	1.38	0.797	3.428
clpX	recA	Induced	Activity	3	34.4	61.187	48.733	41.567	54.96	13.393	18.463	48.107	13.404	7.739	33.298
lexAG94E	lexA	Uninduced	Activity	3	22.773	23.16	23.16	22.967	23.16	0.193	0	23.031	0.223	0.129	0.555
lexAG94E	lexA	Induced	Activity	3	26.867	35.907	26.867	26.867	31.387	4.52	0	29.88	5.219	3.013	12.965
lexAG94E	recA	Uninduced	Activity	3	4.089	4.463	4.276	4.183	4.369	0.187	0.277	4.276	0.187	0.108	0.464
lexAG94E	recA	Induced	Activity	3	4.223	7.877	5.605	4.914	6.741	1.827	2.05	5.902	1.845	1.065	4.584
ANOVA results
Strain	Plasmid	Effect	DFn	DFd	F	p	p<.05	ges	significant
WT	lexA	Induction	1	4	39.539	0.003	*	0.908	significant
WT	recA	Induction	1	4	45.106	0.003	*	0.919	significant
clpP	lexA	Induction	1	4	0.006	0.943		0.001	not significant
clpP	recA	Induction	1	4	0.165	0.706		0.04	not significant
clpX	lexA	Induction	1	4	30.66	0.005	*	0.885	significant
clpX	recA	Induction	1	4	27.708	0.006	*	0.874	significant
lexAG94E	lexA	Induction	1	4	5.156	0.086		0.563	not significant
lexAG94E	recA	Induction	1	4	2.305	0.204		0.366	not significant
Pairwise comparison t-test, two-sided
Strain	Plasmid	.y.	group1	group2	n1	n2	statistic	df	p
WT	lexA	Activity	Uninduced	Induced	3	3	-6.28799	2.07909	0.0221
WT	recA	Activity	Uninduced	Induced	3	3	-6.71613	2.01988	0.0209
clpP	lexA	Activity	Uninduced	Induced	3	3	0.0757126	3.59345	0.944
clpP	recA	Activity	Uninduced	Induced	3	3	0.405721	3.46738	0.709
clpX	lexA	Activity	Uninduced	Induced	3	3	-5.53713	2.00654	0.0309
clpX	recA	Activity	Uninduced	Induced	3	3	-5.26388	2.04239	0.0327
lexAG94E	lexA	Activity	Uninduced	Induced	3	3	-2.27079	2.00732	0.151
lexAG94E	recA	Activity	Uninduced	Induced	3	3	-1.51827	2.04093	0.266

[truncated: 2 more sheets: Figure S4, Figure S6]
